# Supplementary material for: Non-Invasive and Real-Time Monitoring of the Breast Cancer Metastasis Degree via Metabolomics
Source: Cancers (Basel). 2022 Nov 14;14(22):5589. doi: 10.3390/cancers14225589 (PMC9688400; doi:10.3390/cancers14225589)
Supplement: Supplementary file 1 [file cancers-14-05589-s001.zip]

Archive with 1 entries (1 files):
- cancers-1862859-supplementary.pdf
